# Supplementary material for: SNCA genetic lowering reveals differential cognitive function of alpha-synuclein dependent on sex
Source: Acta Neuropathol Commun. 2022 Dec 14;10:180. doi: 10.1186/s40478-022-01480-y (PMC9749314; doi:10.1186/s40478-022-01480-y)
Supplement: Supplementary file 2 — Additional file 2: Supplementary figures. [file 40478_2022_1480_MOESM2_ESM.xlsx]

## Sheet: Sheet1
Figure	Panel	Tests & Outcomes
1	A	Image, no stats
	B	One-way ANOVA followed by Tukey HSD, F(2,17) = 47.1854, P < 0.0001, P < 0.05 all a posteriori tests when indicated, n=6/group
	C	Image, no stats
	D	One-way ANOVA followed by Tukey HSD, F(3,23) = 66.4719, P < 0.0001, P < 0.05 for all a posteriori tests when indicated, n=6/group
	E	Image, no stats
	F	Two-way ANOVA followed by Tukey HSD, F(3,27) = 56.2034, P < 0.0001. Effect of treatment, F (1,27) = 159.615, P < 0.0001); Effect of transgene, F (1,27) = 0.7979, P = 0.3806, Effect of treatment*transgene, F (1,27) = 0.361, P = 0.5536), n=6-9/group
	G	Two-way ANOVA followed by Tukey HSD, F(3,31) = 311.0362, P < 0.0001. Effect of treatment, F (1,31) = 915.414, P < 0.0001); Effect of transgene, F (1,31) = 0.1621, P = 0.6903; Effect of treatment*transgene, F (1,31) = 5.155, P = 0.0311), n=6-9/group
2	A	Three-way RM-ANOVA followed by Tukey HSD APP+PBS mice: F(15,295) = 11.2737, P < 0.0001, effect of transgene F(1,295) = 43.2038, P < 0.0001, effect of training F(4,295) = 28.3708, P < 0.0001, effect of transgene*training F(4,295) = 2.7388, P = 0.0417
	B	Three-way RM-ANOVA followed by Tukey HSD, F(15,295) = 7.9637, P < 0.0001 effect of transgene F(1,295) = 20.3826, P < 0.0001, effect of training F(4,295) = 26.4385, P < 0.0001, effect of transgene*treatment F(1,295) = 4.3783, P = 0.0373)
	C	Three-way RM-ANOVA followed by Tukey HSD, F(15,295) = 8.2082, P < 0.0001, effect of transgene F(1,295) = 31.9845, P< 0.0001, effect of training F(4,295) = 10.4461, P < 0.0001, effects of transgene*treatment*training F(4,295) = 4.8403, P = 0.0027)
	D	Three-way RM-ANOVA followed by Tukey HSD, F(15,295) =3.4814, P < 0.0001, Effect of training F(4,295) = 13.0760, P< 0.0001; All other effects, P > 0.05.
	E	Three-way RM-ANOVA followed by Tukey HSD, F(15,295) = 9.1590, P <0.0001, effect of transgene F(1,295) = 12.9677, P < 0.0001, effect of training F(4,295)= 29.1405, P <0.0001, effect of transgene*treatment F(4,295) = 9.9759, P = 0.0018
	F	Two-way ANOVA followed by Tukey HSD (F(3,31) = 9.5137, P < 0.0001, effect of transgene F(1,31) = 19.6592, P = 0.0002, effect of transgene*treatment F(1,31) = 9.5223, P = 0.0056)
	G	Track plots, no stats
3	A	Three-way RM-ANOVA followed by Tukey HSD, F(15,384) = 11.8938, P < 0.0001, effect of transgene F(1,384) = 41.5463, P < 0.0001, effect of training F(4,384) = 29.7535, P < 0.0001, effect of treatment F(1,384) = 10.2260, P = 0.0015, effect of transgene*training F(4,384) = 4.7304, P = 0.0030
	B	Three-way RM-ANOVA followed by Tukey HSD, F(15,384) = 13.1522, P < 0.0001, effect of transgene F(1,384) = 69.3497, P < 0.0001, effect of training F(4,384) = 28.5218, P < 0.0001, effect of treatment F(1,384) = 4.7981, P = 0.0291, effect of transgene*training F(4,384) = 16.7040, P < 0.0001
	C	Three-way RM-ANOVA followed by Tukey HSD, F(15,384) = 5.8560, P < 0.0001, effect of transgene F(1,384) = 21.1411, P < 0.0001, effect of training F(4,384) = 11.3662, P < 0.0001, effect of treatment F(1,384) = 10.0176, P = 0.0017, effect of transgene*training F(4,384) = 3.3846, P = 0.0183
	D	Three-way RM-ANOVA followed by Tukey HSD, F(15,384) = 4.7540, P < 0.0001, effect of transgene F(1,384) = 24.2067, P < 0.0001, effect of training F(4,384) = 7.3840, P < 0.0001, effect of transgene*treatment F(4,384) = 19.1681, P < 0.0001
	E	NTG mice: Three-way RM-ANOVA followed by Tukey HSD, F(15,384) = 10.5158, P < 0.0001, effect of transgene F(1,384) = 30.3417, P < 0.0001, effect of training F(4,384) = 22.6428, P < 0.0001, effect of treatment F(1,384) = 6.5321, P = 0.0110, effect of transgene*training F(4,384) = 7.3580, P < 0.0001 APP + PBS: Three-way RM-ANOVA followed by Tukey HSD, P < 0.0001
	F	Two-way ANOVA followed by Tukey HSD, F(3,28) = 9.8357, P < 0.0001, effect of transgene F(1,28) = 19.8180, P = 0.0002, effect of transgene*treatment F(1,28) = 9.8082, P = 0.0043
	G	Track plots, no stats
4	A	Three-way RM-ANOVA followed by Tukey HSD, F(15,432) = 10.9031, P < 0.0001, effect of training F(3,432) = 43.2477, P < 0.0001, effect of sex F(1,432) = 3.9862, P = 0.0365
	B	Three-way RM-ANOVA followed by Tukey HSD, F(15,432) = 13.8974, P < 0.0001, effect of genotype F(1,432) = 37.1867, P < 0.0001, effect of training F(3,432) = 28.4010, P < 0.0001, effect of sex F(1,432) = 26.9499, P < 0.0001, effect of genotype*sex F(1,432) = 3.9856, P = 0.0495, effect of genotype*training F(3,432) = 10.4323, P < 0.0001
	C	Three-way RM-ANOVA followed by Tukey HSD, F(15,432) = 10.8585, P < 0.0001, effect of training F(3,432) = 24.4571, P < 0.0001, effect of sex F(1,432) = 6.5366, P = 0.0109, effect of genotype*sex F(1,432) = 20.7066, P < 0.0001, effect of genotype*training*sex F(3,432) = 5.7743, P = 0.0007
	D	Three-way RM-ANOVA followed by Tukey HSD, F(15,432) = 4.5703, P < 0.0001, effect of genotype F(1,432) = 10.1420, P = 0.0016, effect of sex F(1,432) = 19.8674, P < 0.0001, effect of genotype*sex F(1,432) = 7.0626, P = 0.0082, effect of genotype*training F(3,432) = 6.0744, P = 0.0005)
	E	αSyn-KO Male: Three-way RM-ANOVA followed by Tukey HSD, F(15,432) = 8.9932, P < 0.0001, effect of genotype F(1,432) = 18.5869, P < 0.0001, effect of sex F(1,432) = 29.9459, P < 0.0001 and training F(3,432) = 22.6770, P < 0.0001 αSyn-KO female compared to male: P = 0.0010 and P = 0.0021 on days 3 and 4 respectively
	F	Two-way ANOVA followed by Tukey HSD, F(3,26) = 9.6690, P = 0.0003, effect of genotype F(1,432) = 28.2738, P < 0.0001, effect of sex F(1,432) = 4.6010, P = 0.0455 but no sex*genotype interaction Female αSyn-KO comparted to female NTG and male αSyn-KO mice: P = 0.0006 and P = 0.0367, respectively
	G	Track plots, no stats
5	A	Images, no stats
	B	fEPSP graph, no stats
	C	Females: Two-tailed paired t test, t= −5.24, df = 9, P<0.0010. Males: Two-tailed paired t test, t= −5.65, df= 13, P<0.0010 One-way ANOVA for between-group analysis with a Dunn´s post hoc test, P = 1.0
	D	Females: Two-tailed paired t test, t= −0.73, df=9, P= 0.5 Males: Two-tailed paired t test, t= −5.65, df=13, P=0.002 One-way ANOVA for between-group analysis with a Dunn´s post hoc test, P = 0.046
6	A	Volcano plot with adjusted p-values
	B	Venn diagram, no stats
	C	Pathway anlaysis with adjusted p-values
	D	Network figure, no stats
7	A	Images, no stats
	B	One-tailed Student's t test, t= -3.326, df = 22, P =0.0015
	C	One-tailed Student's t test, t=-1.418 , df = 21, P = 0.0859
	D	One-tailed Student's t test, t= -1.815, df = 21, P = 0.0453
S1	A	One-way ANOVA followed by Tukey HSD, F(8,54) = 36.1986, P < 0.0001. P < 0.05 for all a posteriori tests when indicated, n=6/group
	B	Image, no stats
	C	Image, no stats
	D	Two-way ANOVA followed by Tukey HSD, F(3,11) = 0.2988, P = 0.8255, no effect of sex P = 0.6480, no effect of treatment P = 0.4487, no interaction of sex*treatment P = 0.8520
	E	Two-way ANOVA followed by Tukey HSD, F(3,11) = 0.5937, P = 0.6365, no effect of sex P = 0.2598, no effect of treatment P = 0.7028, no interaction of sex*treatment P = 0.7054
S2	A	Image, no stats
	B	Three-way RM-ANOVA followed by Tukey HSD, F(7,57) = 11.6953, P < 0.0001, effect of treatment P < 0.0001, no effect of sex P = 0.7525, no effect of genotype P = 0.3475, no interaction of genotype*treatment P = 0.3248, no interaction of genotype*sex P = 0.4348, no interaction of treatment*sex P = 0.4157, but genotype*training*sex F = 4.9747, P = 0.0302.
S3	A	Image, no stats
	B	Two-way ANOVA followed by Tukey HSD, F(3,20) = 0.1055, P = 0.9557, no effects of sex, treatment, or sex*treatment interaction
S4	A	Spatial learning strategies by day, no stats
	B	Student's t test, P = 0.6565
S5	A	Image, no stats
	B	Student's t test, P = 0.8371
	C	No differences; Two-way ANOVA followed by Tukey HSD, F(3,8) = 2.5754, P = 0.1266
S6	A	Two-way RM-ANOVA followed by Tukey HSD, F(7,239)= 27.1822, P < 0.0001, effect of day P < 0.0001, no effect of age P = 0.0865, no interaction of age*day P=0.6000
	B	Two-way RM-ANOVA followed by Tukey HSD, F(7,239)= 22.3227, P < 0.0001, effect of day P < 0.0001, no effect of age P = 0.5254, no interaction of age*day P=0.3271
	C	Two-way RM-ANOVA followed by Tukey HSD, F(7,239)= 29.1074, P < 0.0001, effect of day P < 0.0001, no effect of age P = 0.3517, no interaction of age*day P=0.4600
	D	Two-way RM-ANOVA followed by Tukey HSD, F(7,239)= 4.5302, P < 0.0001, effect of day P = 0.0081, effect of age P = 0.0002, no interaction of age*day P=0.2405
	E	Two-way RM-ANOVA followed by Tukey HSD, F(7,239)= 17.0339, P < 0.0001, effect of day P < 0.0001, no effect of age P = 0.5500, no interaction of age*day P=0.9010
	F	Student's t test, P = 0.5449
	G	Track plots, no stats
S7	A	Chart, no stats
	B	Principal component analysis, no stats
S8	A	Graphical summary, no stats
